# Supplementary material for: The effects of competition and bundled payment on patient reported outcome measures after hip replacement surgery
Source: BMC Health Serv Res. 2021 Apr 26;21:387. doi: 10.1186/s12913-021-06397-1 (PMC8077897; doi:10.1186/s12913-021-06397-1)
Supplement: Supplementary file 1 — Additional file 1: Supplementary Figure 1. Flowchart, six-years follow-up. [file 12913_2021_6397_MOESM1_ESM.xlsx]

## Sheet: 6 year
								Total hip replacements due to osteoarthritis in Sweden 2008-2012 n = 62 796
										ASA-grade > 2 n = 11 901
								ASA-grade 1 or 2 n = 50 895
										Age of < 18 years n = 0
								18 years and older n = 50 895
										Bilateral hip replacement n = 670
								Unilateral hip replacement n = 50 225
										Surgery in another region than registered residential region n = 4 083
								Surgery in registered residential region n = 46 142
										Surgery at centre operating on privately insured patients n = 159
								Surgery at centres operating on patients comprised by the reform n = 45 983
										BMI outside 15-50 n = 1 702
								BMI between 15-50 n = 44 281
										Missing information on any covariates n = 4 939
								Complete information on all covariates n = 39 342
										No or incomplete PROMs six-years follow-up n = 21 197 (n = 3 794 in intervention group, n = 17 403 in control group)
								Complete PROMs six-years follow-up n = 18 145
								Intervention group (obs. in Region Stockholm) n = 3 263 (n = 1 004 in pre-period, n = 2 259 in post-period)		Control group (obs. in all other regions) n = 14 882 (n = 4 205 in pre-period, n = 10 677 in post-period)
