# Supplementary material for: The effects of competition and bundled payment on patient reported outcome measures after hip replacement surgery
Source: BMC Health Serv Res. 2021 Apr 26;21:387. doi: 10.1186/s12913-021-06397-1 (PMC8077897; doi:10.1186/s12913-021-06397-1)
Supplement: Supplementary file 2 — Additional file 2: Supplementary Table 1. Baseline characteristics of treatment groups prior to and post entropy balancing, six-years follow-up. [file 12913_2021_6397_MOESM2_ESM.xlsx]

## Sheet: Table 1
Supplementary Table 1. Baseline characteristics of treatment groups prior to and post entropy balancing, six-years follow-up.
		2008								2009-2012
		Stockholm				Control				Stockholm		Control
		n = 1 004				n = 4 205				n = 2 259		n = 10 677
		Before EB		After EB		Before EB		After EB				Before EB		After EB
Covariates		Mean	Variance	Mean	Variance	Mean	Variance	Mean	Variance	Mean	Variance	Mean	Variance	Mean	Variance
Age		67.24	87.6961	67.1439	88.1914	67.3413	85.2044	67.1439	88.1914	67.1439	88.1914	67.4431	85.7275	67.1439	88.1914
Gender
	Female	0.65139	0.22731	0.62992	0.23335	0.57075	0.24505	0.62992	0.23318	0.62992	0.23322	0.5702	0.2451	0.62992	0.23314
	Male	0.34861	0.22731	0.37008	0.23335	0.42925	0.24505	0.37008	0.23318	0.37008	0.23322	0.4298	0.2451	0.37008	0.23314
ASA-grade
	1	0.3257	0.21984	0.33023	0.2214	0.31772	0.21682	0.33023	0.22123	0.33023	0.22128	0.32163	0.2182	0.33023	0.2212
	2	0.6743	0.21984	0.66977	0.2214	0.68228	0.21682	0.66977	0.22123	0.66977	0.22128	0.67837	0.2182	0.66977	0.2212
BMI		26.3641	15.1107	26.2892	14.8404	27.2283	17.5684	26.2892	14.8404	26.2892	14.8404	27.2408	17.1225	26.2892	14.8404
Charnley Classification
	A	0.48008	0.24985	0.50421	0.25023	0.47229	0.24929	0.50421	0.25004	0.50421	0.25009	0.48843	0.24989	0.50421	0.25001
	B	0.11056	0.09843	0.12926	0.11266	0.12556	0.10982	0.12926	0.11258	0.12926	0.1126	0.12016	0.10574	0.12926	0.11256
	C	0.40936	0.24203	0.36653	0.23242	0.40214	0.24048	0.36653	0.23224	0.36653	0.23229	0.3914	0.23823	0.36653	0.23221
Elixhauser Index
	0	0.77092	0.17678	0.81098	0.15345	0.62045	0.23555	0.81098	0.15333	0.81098	0.15336	0.60354	0.2393	0.81098	0.15331
	1	0.16733	0.13947	0.1328	0.11528	0.25422	0.18964	0.1328	0.11519	0.1328	0.11522	0.2615	0.19313	0.1328	0.11518
	2	0.044821	0.042855	0.043382	0.041541	0.095363	0.086289	0.043382	0.04151	0.043382	0.041518	0.098998	0.089206	0.043382	0.041504
	3	0.016932	0.016662	0.012838	0.012685	0.029964	0.029073	0.012838	0.012676	0.012838	0.012678	0.035965	0.034675	0.012838	0.012674
Surgical approach
	Posterior	0.27988	0.20175	0.20274	0.1618	0.58026	0.24362	0.20274	0.16168	0.20274	0.16171	0.61131	0.23763	0.20274	0.16165
	Direct lateral	0.69422	0.21249	0.77866	0.17252	0.41332	0.24254	0.77866	0.17239	0.77866	0.17242	0.37782	0.23509	0.77866	0.17236
	Other	0.025896	0.025251	0.018592	0.018265	0.006421	0.006381	0.018592	0.018251	0.018592	0.018255	0.010864	0.010747	0.018592	0.018248
Educational level
	Low	0.24801	0.18669	0.23285	0.17881	0.38312	0.23639	0.23285	0.17867	0.23285	0.17871	0.36068	0.23061	0.23285	0.17865
	Middle	0.39343	0.23888	0.40859	0.24188	0.40428	0.2409	0.40859	0.2417	0.40859	0.24175	0.41304	0.24246	0.40859	0.24167
	High	0.35857	0.23023	0.35857	0.23023	0.2126	0.16744	0.35857	0.23005	0.35857	0.2301	0.22628	0.17509	0.35857	0.23002
Civil status
	Unmarried	0.11653	0.10306	0.10801	0.096442	0.0918	0.08339	0.10801	0.096369	0.10801	0.09639	0.09675	0.0874	0.10801	0.096355
	Married	0.5488	0.24786	0.54095	0.24857	0.61165	0.23759	0.54095	0.24838	0.54095	0.24843	0.60775	0.23841	0.54095	0.24835
	Divorced	0.20418	0.16265	0.21116	0.16673	0.1522	0.12907	0.21116	0.16661	0.21116	0.16664	0.15388	0.13021	0.21116	0.16658
	Widow/widower	0.13048	0.11357	0.13988	0.12044	0.14435	0.12354	0.13988	0.12035	0.13988	0.12037	0.14161	0.12157	0.13988	0.12033
PROMs baseline
	EQ-5D_index	0.44247	0.096818	0.44805	0.09555	0.42951	0.09554	0.44805	0.09555	0.44805	0.09555	0.44363	0.093122	0.44805	0.09555
	Health_VAS	54.9542	523.326	55.8468	477.706	53.9895	486.523	55.8468	477.706	55.8468	477.706	54.7329	484.567	55.8468	477.706
	Pain_VAS	62.0936	243.249	63.0682	265.067	61.4847	247.678	63.0682	265.067	63.0682	265.067	61.1533	247.838	63.0682	265.067
		2008								2009-2012
		Stockholm				Control				Stockholm		Control
Outcomes		Mean	Variance			Mean	Variance			Mean	Variance	Mean	Variance
Gain EQ-5D_index		0.32321	0.13182			0.34265	0.13045			0.33653	0.12079	0.32968	0.12852
Gain Health_VAS		9.75797	1146.39			9.97598	1090.14			9.92386	1094.25	9.78159	1105.8
Reduction Pain_VAS		-47.6574	526.004			-46.6963	544.937			-49.0102	546.195	-47.1922	531.164
Satisfaction_VAS		15.2633	389.802			14.9391	376.766			15.557	406.25	14.5978	362.002
Notes: EB, entropy balancing.
