# Supplementary material for: The effects of competition and bundled payment on patient reported outcome measures after hip replacement surgery
Source: BMC Health Serv Res. 2021 Apr 26;21:387. doi: 10.1186/s12913-021-06397-1 (PMC8077897; doi:10.1186/s12913-021-06397-1)
Supplement: Supplementary file 3 — Additional file 3: Supplementary Table 2. Results from the unweighted DiD analyses [file 12913_2021_6397_MOESM3_ESM.xlsx]

## Sheet: Blad1
Supplementary Table 2. Results from the unweighted DiD analyses.
		Unadjusted		Adjusted
Outcomes		DiD estimate	Std. Err.	DiD estimate	Std. Err.
One-year follow-up
	Gain EQ-5D_index	0.004	0.012	0.001	0.011
	Gain Health_VAS	0.813	0.926	0.239	0.713
	Reduction Pain_VAS	-0.091	1.552	0.816	0.912
	Satisfaction_VAS	0.485	1.185	0.427	1.275
Six-years follow-up
	Gain EQ-5D_index	0.026	0.015	0.016	0.01
	Gain Health_VAS	0.529	1.488	0.541	1.334
	Reduction Pain_VAS	-0.794	1.607	0.296	0.888
	Satisfaction_VAS	-0.125	1.012	-0.285	1.04
Notes: None of the estimates are statistically significant. DiD, difference-in-difference; Std. err., standard error.
