# Supplementary material for: The effects of competition and bundled payment on patient reported outcome measures after hip replacement surgery
Source: BMC Health Serv Res. 2021 Apr 26;21:387. doi: 10.1186/s12913-021-06397-1 (PMC8077897; doi:10.1186/s12913-021-06397-1)
Supplement: Supplementary file 4 — Additional file 4: Supplementary Table 3. Results from the sensitivity analyses. [file 12913_2021_6397_MOESM4_ESM.xlsx]

## Sheet: Blad1
Supplementary Table 3. Results from the sensitivity analyses
		Propensity scores (inverse probability of treatment weighing)				Entropy balancing (two weighings)
		Unadjusted		Adjusted		Unadjusted		Adjusted
Outcomes		DiD estimate	Std. Err.	DiD estimate	Std. Err.	DiD estimate	Std. Err.	DiD estimate	Std. Err.
One-year follow-up
	Gain EQ-5D_index	-0.0021	0.0164	-0.0027	0.011	0	0.0142	0.0002	0.011
	Gain Health_VAS	-0.3654	1.1359	-0.3313	0.6799	0.2377	1.126	0.2575	0.7308
	Reduction Pain_VAS	0.3338	1.7512	0.0561	0.982	0.0932	1.6113	0.0418	0.9192
	Satisfaction_VAS	0.2168	1.3054	0.2311	1.3546	0.2366	1.2615	0.2316	1.3381
Six-years follow-up
	Gain EQ-5D_index	0.0125	0.0148	0.011	0.0098	0.0128	0.0157	0.0132	0.0101
	Gain Health_VAS	1.2397	1.6122	1.2534	1.497	0.8202	1.5519	0.8108	1.4005
	Reduction Pain_VAS	0.6947	1.701	0.5719	0.9644	0.5641	1.6827	0.5143	0.965
	Satisfaction_VAS	0.3241	1.138	0.3218	1.147	0.3498	1.1576	0.345	1.1768
Notes: None of the estimates are statistically significant. DiD, difference-in-difference; Std. err., standard error.
